# Supplementary material for: Clinical validation of molecular markers of macrocyclic lactone resistance in Dirofilaria immitis
Source: Int J Parasitol Drugs Drug Resist. 2018 Jul 18;8(3):596–606. doi: 10.1016/j.ijpddr.2018.06.006 (PMC6288007; doi:10.1016/j.ijpddr.2018.06.006)
Supplement: Table S6 [file mmc3.xlsx]

## Sheet: Sheet1
Supporting File S6. Participating veterinary clinics.
The following shows a list of veterinary clinics who participated in this study as well as the location of the clinic.
Vet Clinics enrolled in AHS study	Location
Dr Brent White	Monroe, LA
Dr David Wright/ Dr Katie Wooden	Collierville , TN
Dr Susan Moon	Memphis, TN
Dr Joey Gross	Bogart, GA
Dr Carla Case-McCorvey	Savannah, GA
Dr Ken McMillan	Cropwell, AL
Dr Jenna Hunter	Lumberton, TX
Dr Gordon Smyth	Arlington, TX
Dr Nicole Dockrey	Austin, TX
Dr Linda Carson	Warner Robins, GA
Dr Harry Fyke	Oxford, MS
Dr Brian William	Coldwater, MS
Dr Josie Flowers/ Dr Lynn Logan	Arlington, TX
Dr Jim Bader	Holland, MI
Drs Cole Delhomme& Missy Flint	Breaux Bridge, LA
Dr Hubert Smith	Brownsville, TN
Dr Cassan Pulaski	Baton Rouge, LA
Drs Michael Sheffield/ Kristy Sheffield	Diberville, MS
Drs Jackson and Stark	Lake Charles, LA
Dr Steve Buco	Memphis, TN
Dr Rene Lavergne	Little Rock , AR
Dr Jim Bader	Holland, MI
	(rescue dogs from Tennesse)
