# Supplementary material for: Clinical validation of molecular markers of macrocyclic lactone resistance in Dirofilaria immitis
Source: Int J Parasitol Drugs Drug Resist. 2018 Jul 18;8(3):596–606. doi: 10.1016/j.ijpddr.2018.06.006 (PMC6288007; doi:10.1016/j.ijpddr.2018.06.006)
Supplement: Table S1 [file mmc4.xlsx]

## Sheet: Sheet1
Supporting File S1. FST Metadata File for MetaboAnalyst Modules.
The table shows the FST values calculated for each SNP position versus the SUS profile to evaluate the SNP markers as predictors of ML-resistance.
Samples were first categorized as either SUS or RES with a value of 0 or 1 assigned, respectively, and pairwise FST values calculated for further analysis.
Samples	Label	nDi.2.2.scaf00001:466197	nDi.2.2.scaf00004:79766	nDi.2.2.scaf00005:662854	nDi.2.2.scaf00046:22857	nDi.2.2.scaf00046:76278	nDi.2.2.scaf00046:222254	nDi.2.2.scaf00140:30919	nDi.2.2.scaf00185:10639	nDi.2.2.scaf00185:62174	nDi.2.2.scaf00597:12915
Sample 6	1	0.0810811	0.0537736	0.137931	0.183432	0.176471	0.171598	0.176471	0.142857	0.157895	0.11236
Sample 14	1	0	0.011359	0.0645161	0.129944	0.123596	0.106145	0.212121	0.162791	0.311258	0
Sample 20	0	0	0.0216216	0	0.0204082	0	0	0	0	0.11236	0.0102041
Sample 21	0	0	0.0531915	0	0	0	0	0	0	0	0
Sample 29	1	0.0810811	0.202665	0.106145	0.142857	0.142857	0.144509	0.0526316	0.0362694	0.0879121	0.03125
Sample 31	0	0	0.000266028	0.0702703	0.0309278	0.025641	0.00507614	0.0582011	0.0309278	0.0702703	0.157895
Sample 32	1	0.0309278	0.008036	0.106145	0.298701	0.0695187	0.03125	0.111111	0.010101	0.171598	0.185629
Sample 37	0	0.00502513	0.0443262	0	0	0	0	0.162791	0	0	0
Sample 38	0	0	0.0531915	0	0	0.0526316	0.0421053	0.0416667	0	0	0.047619
Sample 39	0	0	0.0531915	0.0645161	0	0	0	0.0810811	0	0.0588235	0.076087
Sample 40	0	0.00502513	0.0531915	0	0	0	0	0	0	0	0
Sample 43	1	0.111111	0.050625	0.171598	0.169591	0.162791	0.137931	0.149425	0.156069	0.2375	0.118644
Sample 47	0	0.0204082	0.00205714	0.0421053	0.0810811	0.0362694	0.0102041	0.010101	0.0204082	0.0366492	0.106145
Sample 50	1	0	0.015461	0.047619	0.136364	0.226994	0.144509	0.117318	0.0526316	0.0702703	0.151163
Sample 52	1	0	0.0582011	0.137931	0.639344	0.481481	0.125	0.6	0.197605	0.245283	0.229814
Sample 53	1	0.010101	0.050625	0.245283	0.538462	0.503759	0.144509	0	0	0.0259067	0.00507614
Sample 54	1	0	0.0758423	0.0153846	0.0752688	0.117318	0.0879121	0.0152284	0.104972	0.253165	0.0645161
Sample 57	1	0.282051	0.015461	0.523077	0.0810811	0.104972	0.0645161	0.0810811	0.0869565	0.214724	0.118644
Sample 63	0	0.025641	0.0216216	0.131429	0.0362694	0.0362694	0.047619	0.00502513	0.0362694	0.157895	0.0645161
Sample 67	0	0	0.0443262	0.11236	0	0	0	0	0	0	0.137931
Sample 69	1	0.0869565	0.209028	0.0939227	0.388889	0.360544	0.365517	0.398601	0.324503	0.294118	0.0421053
Sample 70	1	0.197605	0.08131	0.192771	0.298701	0.282051	0.253165	0.25	0.156069	0.144509	0.0421053
Sample 73	1	0.219512	0.08131	0.294118	0.204819	0.204819	0.2	0.162791	0.219512	0.261146	0.144509
Sample 74	1	0.111111	0.0537736	0.144509	0.219512	0.190476	0.185629	0.212121	0.136364	0.178571	0.0939227
Sample 75	1	0	0.104533	0.222222	0.242236	0.219512	0.222222	0.176471	0.226994	0.171598	0.277419
Sample 76	1	0	0.0531915	0	0.550388	0.142857	0	0.342282	0.136364	0.2	0.157895
Sample 77	1	0.149425	0.0636943	0.229814	0.183432	0.226994	0.178571	0.104972	0.351351	0.2375	0
