# Supplementary material for: Clinical validation of molecular markers of macrocyclic lactone resistance in Dirofilaria immitis
Source: Int J Parasitol Drugs Drug Resist. 2018 Jul 18;8(3):596–606. doi: 10.1016/j.ijpddr.2018.06.006 (PMC6288007; doi:10.1016/j.ijpddr.2018.06.006)
Supplement: Table S2 [file mmc5.xlsx]

## Sheet: Suppl File 2
Supporting File S2. Pairwise FST values before and after ML treatment.
The following Excel sheets in this supporting file show the results for pairwise FST values calculated between pre- and post-treatment samples to test for genotypic changes due to ML treatment.
Each sheet is labeled by the sample number and the read counts and base frequencies are shown for each SNP position before and after treatment. The base frequencies were used to calculate the pairwise FST values.
In cases where a post-treatment sample was mf negative, only read counts and base frequencies for pre-treatment samples are shown here.

## Sheet: Sample 6
SAMPLE 6
Scaffold	Position	Ref Base	Allele Counts before treatment				Allele Frequency before treatment				Allele Counts after treatment				Allele Frequency after treatment				FST
			C	A	T	G	C	A	T	G	C	A	T	G	C	A	T	G
nDi.2.2.scaf00001	466197	A	22	16093	2885	35	0	0.85	0.15	0	9	17780	3221	32	0	0.84	0.15	0	0
nDi.2.2.scaf00004	79766	T	5896	30	14071	11	0.29	0	0.7	0	9666	38	22270	17	0.3	0	0.7	0	0
nDi.2.2.scaf00005	662854	T	5812	95	17755	86	0.24	0	0.75	0	5907	77	19593	100	0.23	0	0.76	0	0.000140905
nDi.2.2.scaf00046	22857	T	9192	6	20828	12	0.31	0	0.69	0	9952	9	22414	9	0.31	0	0.69	0	0
nDi.2.2.scaf00046	76278	T	6947	28	16751	179	0.29	0	0.7	0.01	9419	27	23654	314	0.28	0	0.71	0.01	0.000124425
nDi.2.2.scaf00046	222254	A	9	17088	27	7357	0	0.7	0	0.3	10	21207	19	9360	0	0.69	0	0.31	0.000117938
nDi.2.2.scaf00140	30919	C	19485	8323	34	22	0.7	0.3	0	0	20023	8857	16	32	0.69	0.31	0	0	0.000117938
nDi.2.2.scaf00185	10639	T	18	11	5197	1710	0	0	0.75	0.25	39	13	14754	5286	0	0	0.73	0.26	0.000264971
nDi.2.2.scaf00185	62174	C	13114	22	4963	6	0.72	0	0.27	0	17605	19	7047	5	0.71	0	0.29	0	0.00024975
nDi.2.2.scaf00597	12915	A	13	23676	4	6280	0	0.79	0	0.21	10	24694	60	6100	0	0.8	0	0.2	0.000153398
																		Ave FST	0.000116932
																		FST Variance	9.1709e-09
																		Standard Deviation	9.08505e-05
																		95% Confidence	6.49905e-05

## Sheet: Sample 14
Sample 14
Scaffold	Position	Ref Base	Allele Counts before treatment				Allele Frequency before treatment				Allele Counts after treatment				Allele Frequency after treatment				FST
			C	A	T	G	C	A	T	G	C	A	T	G	C	A	T	G
nDi.2.2.scaf00001	466197	A	8	26480	47	57	0	1	0	0	12	23355	59	53	0	0.99	0	0	0
nDi.2.2.scaf00004	79766	T	7916	74	34793	20	0.18	0	0.81	0	5978	46	30836	15	0.16	0	0.84	0	0.00106952
nDi.2.2.scaf00005	662854	T	3957	103	27599	147	0.12	0	0.87	0	3521	74	25224	116	0.12	0	0.87	0	0
nDi.2.2.scaf00046	22857	T	9226	15	31669	14	0.23	0	0.77	0	7957	5	29623	8	0.21	0	0.79	0	0.000582751
nDi.2.2.scaf00046	76278	T	8214	33	29710	340	0.21	0	0.78	0.01	7350	34	32033	342	0.18	0	0.81	0.01	0.00145138
nDi.2.2.scaf00046	222254	A	4	32773	32	7914	0	0.8	0	0.19	25	31044	32	6683	0	0.82	0	0.18	0.000333667
nDi.2.2.scaf00140	30919	C	23930	12902	23	49	0.65	0.35	0	0	22056	12340	24	33	0.64	0.36	0	0	0.000109182
nDi.2.2.scaf00185	10639	T	48	14	20363	7975	0	0	0.72	0.28	51	22	21574	6987	0	0	0.75	0.24	0.00156986
nDi.2.2.scaf00185	62174	C	16833	19	15749	10	0.52	0	0.48	0	18268	9	13514	6	0.57	0	0.43	0	0.00252042
nDi.2.2.scaf00597	12915	A	11	41644	17	43	0	1	0	0	12	38299	12	30	0	1	0	0	0
																		Ave FST	0.000763677
																		FST Variance	7.44238e-07
																		Standard Deviation	0.000818422
																		95% Confidence	0.000585464

## Sheet: Sample 20
Sample 20
Scaffold	Position	Ref Base	Allele Counts before treatment				Allele Frequency before treatment
			C	A	T	G	C	A	T	G
nDi.2.2.scaf00001	466197	A	2	23134	56	41	0	1	0	0
nDi.2.2.scaf00004	79766	T	1336	44	37712	24	0.03	0	0.96	0
nDi.2.2.scaf00005	662854	T	116	65	27732	138	0	0	0.99	0
nDi.2.2.scaf00046	22857	T	1476	12	36542	6	0.04	0	0.96	0
nDi.2.2.scaf00046	76278	T	87	25	38303	364	0	0	0.99	0.01
nDi.2.2.scaf00046	222254	A	16	37597	33	158	0	0.99	0	0
nDi.2.2.scaf00140	30919	C	34986	69	28	7	1	0	0	0
nDi.2.2.scaf00185	10639	T	58	13	29317	19	0	0	1	0
nDi.2.2.scaf00185	62174	C	24327	21	6479	8	0.79	0	0.21	0
nDi.2.2.scaf00597	12915	A	7	36419	4	1235	0	0.97	0	0.03

## Sheet: Sample 21
Sample 21
Scaffold	Position	Ref Base	Allele Counts before treatment				Allele Frequency before treatment
			C	A	T	G	C	A	T	G
nDi.2.2.scaf00001	466197	A	3	19365	23	45	0	1	0	0
nDi.2.2.scaf00004	79766	T	125	34	32828	13	0	0	0.99	0
nDi.2.2.scaf00005	662854	T	94	86	26254	121	0	0	0.99	0
nDi.2.2.scaf00046	22857	T	53	10	31056	11	0	0	1	0
nDi.2.2.scaf00046	76278	T	106	11	24817	296	0	0	0.98	0.01
nDi.2.2.scaf00046	222254	A	6	31635	18	98	0	1	0	0
nDi.2.2.scaf00140	30919	C	29246	53	25	1	1	0	0	0
nDi.2.2.scaf00185	10639	T	43	7	21128	11	0	0	1	0
nDi.2.2.scaf00185	62174	C	25869	10	26	0	1	0	0	0
nDi.2.2.scaf00597	12915	A	7	31385	5	42	0	1	0	0

## Sheet: Sample 29
Sample 29
Scaffold	Position	Ref Base	Allele Counts before treatment				Allele Frequency before treatment				Allele Counts after treatment				Allele Frequency after treatment				FST
			C	A	T	G	C	A	T	G	C	A	T	G	C	A	T	G
nDi.2.2.scaf00001	466197	A	8	19629	3335	53	0	0.85	0.14	0	15	15039	3133	29	0	0.83	0.17	0	0
nDi.2.2.scaf00004	79766	T	18499	45	16532	12	0.53	0	0.47	0	7375	22	14132	7	0.34	0	0.66	0	0.0367206
nDi.2.2.scaf00005	662854	T	5089	86	21732	98	0.19	0	0.8	0	3139	60	20405	94	0.13	0	0.86	0	0.00677711
nDi.2.2.scaf00046	22857	T	9400	6	27888	1	0.25	0	0.75	0	7987	5	20459	8	0.28	0	0.72	0	0.00115518
nDi.2.2.scaf00046	76278	T	8939	28	27596	331	0.24	0	0.75	0.01	4764	17	17763	244	0.21	0	0.78	0.01	0.00130719
nDi.2.2.scaf00046	222254	A	7	25827	28	8903	0	0.74	0	0.26	9	17288	17	6527	0	0.73	0	0.27	0.000128353
nDi.2.2.scaf00140	30919	C	29425	3162	36	10	0.9	0.1	0	0	20784	2642	24	10	0.89	0.11	0	0	0.000266028
nDi.2.2.scaf00185	10639	T	28	8	20712	1414	0	0	0.93	0.06	63	13	12890	418	0	0	0.96	0.03	0.00529101
nDi.2.2.scaf00185	62174	C	23495	19	4891	2	0.83	0	0.17	0	18937	10	2912	1	0.87	0	0.13	0	0.00313725
nDi.2.2.scaf00597	12915	A	4	34743	12	2787	0	0.93	0	0.07	6	25329	38	2911	0	0.9	0	0.1	0
																		Ave FST	0.00547827
																		FST Variance	0.000126131
																		Standard Deviation	0.0106545
																		95% Confidence	0.00762177

## Sheet: Sample 31
Sample 31
Scaffold	Position	Ref Base	Allele Counts before treatment				Allele Frequency before treatment
			C	A	T	G	C	A	T	G
nDi.2.2.scaf00001	466197	A	7	19618	41	37	0	1	0	0
nDi.2.2.scaf00004	79766	T	2749	36	26050	14	0.1	0	0.9	0
nDi.2.2.scaf00005	662854	T	3299	66	21006	116	0.13	0	0.86	0
nDi.2.2.scaf00046	22857	T	1844	12	29993	7	0.06	0	0.94	0
nDi.2.2.scaf00046	76278	T	1115	34	28520	298	0.04	0	0.95	0.01
nDi.2.2.scaf00046	222254	A	8	27986	35	653	0	0.98	0	0.02
nDi.2.2.scaf00140	30919	C	24060	2854	25	18	0.89	0.11	0	0
nDi.2.2.scaf00185	10639	T	16	3	11916	792	0	0	0.94	0.06
nDi.2.2.scaf00185	62174	C	16632	9	2688	1	0.86	0	0.14	0
nDi.2.2.scaf00597	12915	A	9	21317	10	8344	0	0.72	0	0.28

## Sheet: Sample 32
Sample 32
Scaffold	Position	Ref Base	Allele Counts before treatment				Allele Frequency before treatment				Allele Counts after treatment				Allele Frequency after treatment				FST
			C	A	T	G	C	A	T	G	C	A	T	G	C	A	T	G
nDi.2.2.scaf00001	466197	A	2	14971	951	17	0	0.94	0.06	0	8	19473	1238	35	0	0.94	0.06	0	0
nDi.2.2.scaf00004	79766	T	1673	12	25288	11	0.06	0	0.94	0	668	43	28185	23	0.02	0	0.97	0	0.0078534
nDi.2.2.scaf00005	662854	T	3935	49	16143	73	0.19	0	0.8	0	7814	87	18170	81	0.3	0	0.69	0	0.0165731
nDi.2.2.scaf00046	22857	T	11574	6	13736	7	0.46	0	0.54	0	324	4	28882	9	0.01	0	0.99	0	0.281602
nDi.2.2.scaf00046	76278	T	3256	11	24741	286	0.12	0	0.87	0.01	118	17	20537	282	0.01	0	0.98	0.01	0.0503119
nDi.2.2.scaf00046	222254	A	5	24891	7	1995	0	0.93	0	0.07	4	27849	28	294	0	0.99	0	0.01	0.0234375
nDi.2.2.scaf00140	30919	C	19984	5024	16	4	0.8	0.2	0	0	17905	7064	23	14	0.72	0.28	0	0	0.00877193
nDi.2.2.scaf00185	10639	T	12	10	18416	400	0	0	0.98	0.02	26	5	16684	582	0	0	0.96	0.03	0.00206186
nDi.2.2.scaf00185	62174	C	14252	6	5980	4	0.7	0	0.3	0	17082	18	7608	6	0.69	0	0.31	0	0.000117938
nDi.2.2.scaf00597	12915	A	3	18464	7	8824	0	0.68	0	0.32	7	25414	28	6336	0	0.8	0	0.2	0
																		Ave FST	0.039073
																		FST Variance	0.00750343
																		Standard Deviation	0.0821772
																		95% Confidence	0.058786

## Sheet: Sample 37
Sample 37
Scaffold	Position	Ref Base	Allele Counts before treatment				Allele Frequency before treatment
			C	A	T	G	C	A	T	G
nDi.2.2.scaf00001	466197	A	7	19834	110	78	0	0.99	0.01	0
nDi.2.2.scaf00004	79766	T	191	54	26508	6	0.01	0	0.99	0
nDi.2.2.scaf00005	662854	T	102	57	25621	111	0	0	0.99	0
nDi.2.2.scaf00046	22857	T	119	15	31223	8	0	0	1	0
nDi.2.2.scaf00046	76278	T	146	15	32089	291	0	0	0.99	0.01
nDi.2.2.scaf00046	222254	A	17	30461	26	145	0	0.99	0	0
nDi.2.2.scaf00140	30919	C	20807	7900	16	17	0.72	0.27	0	0
nDi.2.2.scaf00185	10639	T	49	12	18423	8	0	0	1	0
nDi.2.2.scaf00185	62174	C	23365	27	40	2	1	0	0	0
nDi.2.2.scaf00597	12915	A	7	33527	32	23	0	1	0	0

## Sheet: Sample 38
Sample 38
Scaffold	Position	Ref Base	Allele Counts before treatment				Allele Frequency before treatment
			C	A	T	G	C	A	T	G
nDi.2.2.scaf00001	466197	A	10	23484	89	35	0	0.99	0	0
nDi.2.2.scaf00004	79766	T	159	32	39391	18	0	0	0.99	0
nDi.2.2.scaf00005	662854	T	97	82	29529	158	0	0	0.99	0.01
nDi.2.2.scaf00046	22857	T	88	4	39615	14	0	0	1	0
nDi.2.2.scaf00046	76278	T	3584	17	35151	362	0.09	0	0.9	0.01
nDi.2.2.scaf00046	222254	A	9	35088	20	3297	0	0.91	0	0.09
nDi.2.2.scaf00140	30919	C	32352	2975	24	5	0.92	0.08	0	0
nDi.2.2.scaf00185	10639	T	54	12	28933	8	0	0	1	0
nDi.2.2.scaf00185	62174	C	30156	15	102	3	1	0	0	0
nDi.2.2.scaf00597	12915	A	7	34762	50	3836	0	0.9	0	0.1

[truncated: 18 more sheets: Sample 39, Sample 40, Sample 43, Sample 47, Sample 50, Sample 52, Sample 53, Sample 54, Sample 57, Sample 63, Sample 67, Sample 69, Sample 70, Sample 73, Sample 74, Sample 75, Sample 76, Sample 77]
