# Supplementary material for: Clinical validation of molecular markers of macrocyclic lactone resistance in Dirofilaria immitis
Source: Int J Parasitol Drugs Drug Resist. 2018 Jul 18;8(3):596–606. doi: 10.1016/j.ijpddr.2018.06.006 (PMC6288007; doi:10.1016/j.ijpddr.2018.06.006)
Supplement: Table S4 [file mmc6.xlsx]

## Sheet: Sheet1
Supporting File S4. Questionnaire responses on patient history.
The following table shows a summary of the responses to a brief questionnaire which was included with the post-treatment kit regarding patient age and clinical history including previous ML administration.
ID	Clinic Location	Sex	Age (years)	Recent history of ML use	Fully compliant in past 24m	Comments	Date of 1st blood draw	Date of 2nd blood draw	Time between blood draws
6	Monroe, LA	F	5-10	yes	yes		2017-06-15	2017-06-29	14 days
14	Collierville, TN	M	≤ 5	no	no	rescue dog	2016-09-19	2016-10-06	17 days
20	Bogart, GA	M	≤ 5	unknown	unknown	dog was adopted	2016-09-21	2016-11-02	43 days
21	Savannah, GA	M	≤ 5	yes	yes		2016-09-14	2016-11-02	50 days
24	Cropwell, AL	M	≤ 5	unknown	no	dog changed owners	2016-09-20	2016-10-13	24 days
29	Arlington, TX	M	≤ 5	yes	yes		2016-09-23	2016-10-11	19 days
31	Lumberton, TX	F	≤ 5	no	no	stray dog	2016-10-25	2016-11-15	21 days
32	Lumberton, TX	M	≤ 5	no	NR	stray dog	2016-10-03	2016-10-24	21 days
37	Austin, TX	F	5-10	no	no		2017-03-10	2017-03-27	18 days
38	Austin, TX	M	≥ 10	no	no		2017-02-08	2017-02-22	15 days
39	Warner Robins, GA	M	≤ 5	no	no		2016-10-04	2016-10-28	25 days
40	Warner Robins, GA	M	5-10	no	no		2017-05-22	2017-06-15	24 days
43	Coldwater, MS	F	≤ 5	no	no		2017-06-19	2017-07-31	42 days
47	Arlington, TX	F	5-10	no	unknown		2016-12-09	2016-12-27	18 days
50	Holland, MI	F	≤ 5	no	unknown		2017-01-16	2017-02-15	30 days
52	Breaux Bridge, LA	M	≤ 5	yes	yes		2017-04-03	2017-05-25	52 days
53	Brownsville, TN	F	≤ 5	yes	yes		2016-11-16	2016-12-13	27 days
54	Brownsville, TN	M	≤ 5	yes	yes		2016-11-21	2016-12-05	15 days
57	Baton Rouge, LA	F	5-10	yes	yes	IVM once a month	2017-01-17	2017-02-15	30 days
63	D'Iberville, MS	F	5-10	no	unknown		2017-05-30	2017-06-21	22 days
67	Lake Charles, LA	F	5-10	yes	no		2017-05-19	2017-06-19	31 days
69	Memphis, TN	M	NR	no	NR		2017-07-24	2017-08-22	30 days
70	Memphis, TN	M	≤ 5	no	NR		2017-08-21	2017-09-12	22 days
73	Little Rock, AR	F	≥ 10	yes	yes		2017-07-05	2017-07-19	14 days
74	Little Rock, AR	M	5-10	no	unknown	stray	2017-07-10	2017-07-24	14 days
75	Holland, MI	F	≤ 5	no	unknown	rescue dog from TN	2017-10-02	2017-10-16	14 days
76	Holland, MI	M	≤ 5	no	unknown	rescue dog from TN	2017-10-02	2017-10-16	14 days
77	Holland, MI	M	≤ 5	no	unknown	rescue dog from TN	2017-10-02	2017-10-16	14 days
NR = No response
